# Supplementary material for: Exploring Metabolic Characteristics in Different Geographical Locations and Yields of Nicotiana tabacum L. Using Gas Chromatography–Mass Spectrometry Pseudotargeted Metabolomics Combined with Chemometrics
Source: Metabolites. 2024 Mar 22;14(4):176. doi: 10.3390/metabo14040176 (PMC11052106; doi:10.3390/metabo14040176)
Supplement: Supplementary file 1 [file metabolites-14-00176-s001.zip]

Archive with 1 entries (1 files):
- metabolites-2912511-supplementary.pdf
